# Supplementary material for: Reconstruction of Diverse Verrucomicrobial Genomes from Metagenome Datasets of Freshwater Reservoirs
Source: Front Microbiol. 2017 Nov 2;8:2131. doi: 10.3389/fmicb.2017.02131 (PMC5673642; doi:10.3389/fmicb.2017.02131)
Supplement: Supplementary file 2 [file Data_Sheet_1.XLSX]

## Sheet: Hoja1
	Supplementary Dataset 1. Number of glycosyl hydrolases (GHs) present in each freshwater Verrucomicrobia MAG. Genomes are ordered by total number of CDS present in the genome.
	Verrucomicrobia genome	Spartobacteria-AMD-G5	Spartobacteria-Tous-C9RFEB	Opitutae-Tous-C2FEB	Opitutae-Tous-C10FEB	Opitutae-AMD-G1	Verrucomicrobiae-Tous-C2TDCM	Opitutae-AMD-G3	Verrucomicrobiae-Tous-C5FEB	Spartobacteria-AMD-G4	Opitutae-Tous-C8FEB	Verrucomicrobiae-Tous-C3TDCM	Verrucomicrobiae-AMD-G2	Opitutae-Tous-C4FEB	Opitutae-Tous-C5TDCM	Opitutae-Tous-C1TDCM	Verrucomicrobia-Tous-C9LFEB	Verrucomicrobiae-Tous-C4TDCM	Pedosphaera-Tous-C6FEB
	nº CDS	617	900	1236	1333	1479	1612	1720	1751	1782	1810	2628	2798	3144	3223	3363	3585	3690	4618
	GH109	0	0	8	13	12	15	9	8	2	21	13	15	30	30	28	29	13	38
	GH33	0	0	1	0	3	4	3	0	1	3	3	3	6	11	9	4	3	17
	GH74	0	0	0	1	0	0	0	0	0	4	0	0	3	3	4	3	0	6
	GH2	1	0	0	1	0	0	0	1	0	1	4	4	2	2	0	12	0	0
	GH95	0	1	0	0	0	0	0	0	0	0	1	1	2	2	1	2	2	0
	GH88	0	0	0	1	0	0	0	0	0	0	0	0	1	1	0	1	1	2
	GH99	0	0	0	0	0	0	2	1	0	0	1	1	1	1	0	5	0	0
	GH127	0	0	0	0	0	0	0	0	0	0	0	0	1	1	0	1	0	1
	GH23	0	1	0	1	0	0	1	0	1	0	0	0	1	1	1	1	0	2
	GH28	0	0	0	0	0	1	0	0	0	0	1	1	1	1	0	1	0	0
	GH106	0	0	0	0	0	0	0	0	0	1	0	1	1	1	2	2	2	0
	GH29	0	3	0	0	0	0	1	0	0	0	1	1	1	1	2	2	0	0
	GH43_24	0	0	0	0	0	0	0	0	0	0	0	0	1	1	1	0	2	0
	GT41	0	0	0	0	0	0	0	0	0	0	0	0	1	0	0	0	0	0
	GH50	0	0	0	0	0	0	0	0	0	0	0	1	1	1	1	2	0	0
	GH78	0	0	0	0	0	0	0	0	0	0	3	3	1	0	2	11	2	0
	GH13_11	0	1	0	1	0	0	0	0	1	0	0	0	1	1	0	1	0	0
	GH13_9	0	0	1	1	1	0	1	0	1	1	0	0	1	1	1	1	0	2
	GH77	0	1	1	1	1	0	1	1	0	1	1	1	1	1	1	1	0	0
	GH140	0	0	0	0	0	0	0	0	0	0	0	0	1	1	2	0	1	0
	GH142	0	0	0	0	0	0	0	0	0	0	0	0	1	1	0	1	2	1
	GH143	0	0	0	0	0	0	0	0	0	0	0	0	1	1	1	0	0	0
	GH16	0	0	1	0	6	1	5	0	0	0	0	0	1	1	0	1	1	0
	GH93	0	0	0	0	1	0	0	0	0	0	0	0	0	0	0	1	0	0
	GH13	0	0	0	0	1	0	0	0	0	0	1	1	0	0	0	0	2	1
	GH128	0	0	1	0	0	0	2	0	0	0	1	1	0	0	0	0	1	0
	GH110	0	0	0	0	0	0	1	0	0	0	5	5	0	0	0	4	1	0
	GH81	0	0	0	0	0	0	1	0	0	0	0	0	0	0	0	0	0	0
	GH145	0	0	1	0	0	0	1	0	0	0	1	1	0	0	1	0	3	0
	GH20	0	0	1	0	0	0	1	0	0	0	5	5	0	0	0	3	2	0
	GH5	0	1	0	0	0	0	0	0	0	0	1	1	0	0	2	27	1	0
	GH39	0	0	0	0	0	1	0	0	0	0	0	0	0	1	0	27	0	0
	GH51	0	0	0	0	0	0	0	0	0	0	0	0	0	0	0	11	0	0
	GH42	0	0	0	1	0	0	0	0	0	0	0	0	0	0	0	8	0	2
	GH130	0	0	0	0	0	0	0	1	1	0	1	1	0	0	0	7	0	0
	GH113	0	0	0	0	0	0	0	0	0	0	1	1	0	0	0	7	1	0
	GH38	0	0	0	0	0	0	0	0	0	0	0	0	0	0	0	5	0	0
	GH10	0	0	0	0	0	0	0	0	0	0	1	1	0	0	1	4	1	0
	GH36	0	0	0	0	0	0	0	0	0	0	0	1	0	0	1	4	0	0
	GH4	0	0	0	0	0	0	0	0	0	0	0	0	0	0	0	3	0	0
	GH57	0	1	0	0	0	1	0	0	1	0	0	0	0	1	0	3	1	1
	GH73	0	0	0	0	0	0	0	1	0	0	0	0	0	0	0	2	0	0
	GH117	0	0	0	0	0	0	0	0	0	0	0	0	0	0	2	2	0	0
	GH71	0	0	0	0	0	0	0	0	0	0	0	0	0	0	0	2	0	0
	GH1	0	1	0	0	0	0	0	1	4	0	0	0	0	0	0	2	2	0
	GH5_19	0	0	0	0	0	0	0	0	0	0	0	0	0	0	0	2	0	0
	GH129	0	0	0	0	0	0	0	0	0	0	1	0	0	0	0	2	0	0
	GH3	0	0	0	1	0	1	0	1	1	0	2	2	0	0	1	2	0	0
	GH5_48	0	0	0	0	0	0	0	0	0	0	0	0	0	0	0	1	0	0
	GH35	0	0	0	0	0	0	0	0	2	0	0	0	0	0	0	1	0	0
	GH63	0	0	0	0	0	0	0	0	0	0	1	1	0	0	0	1	0	0
	GH43_23	0	0	0	0	0	0	0	0	0	0	0	0	0	0	0	1	0	0
	GH31	0	0	0	0	0	0	0	0	0	0	0	0	0	0	0	1	1	1
	GH9	0	0	0	0	0	0	0	0	0	0	0	0	0	0	0	1	0	0
	GH92	0	0	0	0	0	0	0	0	0	0	0	0	0	0	0	1	0	0
	GH30_1	0	0	0	0	0	0	0	0	0	0	0	0	0	0	0	1	0	0
	GH43	0	0	0	0	0	0	0	0	0	0	0	0	0	1	0	1	0	0
	GH75	1	1	0	0	0	0	0	1	1	0	1	1	0	0	0	0	1	0
	GH18	0	0	0	0	0	0	0	0	1	0	0	1	0	0	0	0	0	0
	GH13_3	0	0	0	0	0	0	0	0	1	0	0	0	0	0	0	0	0	0
	GH94	0	0	0	0	0	0	0	1	0	0	0	0	0	0	0	0	1	0
	GH13_38	0	0	0	0	0	0	0	1	0	0	1	1	0	0	0	0	1	0
	GH13_7	0	0	0	0	0	0	0	1	0	0	0	0	0	0	0	0	0	0
	GH15	0	0	0	0	0	0	0	1	0	0	0	0	0	0	0	0	0	0
	GH5_25	0	0	1	0	0	0	0	0	0	0	0	0	0	0	0	0	0	0
	GH141	0	0	0	2	0	0	0	0	0	0	1	2	0	0	0	0	2	0
	GH105	0	0	0	0	0	1	0	0	0	0	0	0	0	0	0	0	0	0
	GH32	0	0	0	0	0	0	0	0	0	0	1	1	0	0	0	0	0	0
	GH55	0	0	0	0	0	0	0	0	0	0	0	0	0	0	0	0	0	0
	GH123	0	0	0	0	0	0	0	0	0	0	1	1	0	0	0	0	1	0
	GH13_8	0	0	0	0	0	0	0	0	0	0	1	1	0	0	0	0	1	0
	GH136	0	0	0	0	0	0	0	0	0	0	0	1	0	0	1	0	0	0
	GH25	0	0	0	0	0	0	0	0	0	0	1	1	0	0	0	0	1	0
	GH30	0	0	0	0	0	0	0	0	0	0	1	1	0	0	0	0	0	0
	GH43_26	0	0	0	0	0	0	0	0	0	0	1	1	0	0	0	0	0	0
	GH49	0	0	0	0	0	0	0	0	0	0	1	1	0	0	0	0	0	0
	GH26	0	0	0	0	0	0	0	0	0	0	0	0	0	0	0	0	0	4
	GH114	0	0	0	0	0	0	0	0	0	0	0	0	0	0	0	0	0	1
	GH84	0	0	0	0	0	0	0	0	0	0	0	0	0	0	0	0	0	1
	GH144	0	0	0	0	0	0	0	0	0	0	0	0	0	0	1	0	0	0
	GH100	0	0	0	0	0	0	0	0	0	0	0	0	0	0	1	0	0	0
	TOTAL GH	2	11	16	24	25	25	29	20	18	32	59	66	61	67	67	218	53	80
